# Supplementary material for: Female medical and nursing students’ knowledge, attitudes, and skills regarding breast self-examination in Oman: a comparison between pre- and post-training
Source: J Educ Eval Health Prof. 2020 Dec 1;17:37. doi: 10.3352/jeehp.2020.17.37 (PMC7803588; doi:10.3352/jeehp.2020.17.37)
Supplement: Supplementary file 1 [file jeehp-17-37-dataset1.xlsx]

## Sheet: Sheet1
								After	lecture	session
sno	age	mar_stat	ed_stat	ed_nurs	Fam_hist	ifyes_rel	knbc1	knbc2	knbc3_a	knbc3_b	knbc3_c	knbc3_d	knbc3_e	knbc3_f	knbc3_g	knbc3_h	Knbc3_i	knbc4_a	knbc4_b	knbc4_c	knbc4_d	knbc4_e	knbc4_f	knbc4_g	knbc4_h	knbc5	knbc6	knbc7	knbse1	knbse2	knbse_oth	knbse3	knbse4	knbse5	abse_1	abse_2	abse_3	abse_4	abse_5	abse_6	abse_7	abse_8	pbse1	pbse2	pbse3	pbse4_1	pbse4_2	pbse4_3	pbse4_4
1							1	1	1	1	0	1	1	1	0	1	0	1	1	0	1	0	0	1	1	0	1	1				4	2	2	5	3	3	3	4	4	4	4				1	2	2	3
2							1	1	1	1	0	1	1	1	0	0	0	1	1	0	1	0	0	1	1	0	1	1				4	2	2	5	3	3	3	4	4	4	4				1	2	2	3
3							1	0	1	0	0	0	1	1	0	1	0	1	1	1	1	0	1	1	1	0	0	0				4	2	2	5	1	4	4	4	2	4	2				3	2	2	3
4							1	1	1	1	1	1	0	1	0	0	0	1	1	0	1	1	0	1	1	0	1	0				1	2	2	4	1	1	5	3	4	4	5				1	2	2	3
5							1	2	1	1	1	1	1	1	1	1	1	1	1	1	1	1	0	0	1	1	1	0				1	2	2	1	4	4	4	4	5	5	4				1	2	1	2
6							0	1	1	1	1	1	1	1	0	1	1	1	1	1	1	1	0	1	1	0	1	1				1	2	2	5	4	5	5	4	3	3	4				1	2	2	1
7							0	1	1	1	1	1	1	1	0	1	1	1	1	0	1	1	1	1	1	0	1	1				1	2	2	5	4	4	4	2	4	4	3				1	2	1	3
8							0	1	1	1	1	1	1	1	0	0	1	1	1	0	1	1	1	1	1	0	1	1				1	2	2	4	4	3	3	3	5	4	4				1	2	2	1
9							0	1	1	1	1	0	1	1	0	0	0	1	0	0	1	1	1	1	1	0	1	1				1	2	2	5	3	4	4	4	5	5	5				1	2	2	1
10							1	1	1	1	1	1	1	1	0	1	1	1	1	0	1	0	1	1	1	1	1	1				1	2	2	5	4	2	2	4	4	4	5				1	2	2	3
11							1	1	1	1	1	0	1	1	0	1	0	1	0	1	1	1	1	1	1	1	1	0				3	2	2	5	4	2	4	2	1	5	5				1	3	2	1
12							1	0	1	1	0	1	1	1	0	0	1	1	1	0	1	0	0	1	1	0	0	0				1	2	2	5	4	3	3	5	4	4	3				1	2	3	3
13							1	0	1	1	0	1	1	1	0	1	1	0	1	0	1	0	1	0	1	0	1	0				1	2	2	5	4	5	4	2	4	4	5				1	2	2	3
14							0	1	1	0	1	1	1	1	0	0	0	0	0	0	1	0	0	1	1	0	1	0				1	2	2	5	4	3	5	5	1	4	5				1	2	2	0
15							1	1	1	1	1	1	1	1	0	1	1	1	1	0	1	0	0	1	1	1	1	0				1	2	2	5	4	3	4	4	5	5	5				1	2	2	3
16							0	1	1	1	1	0	1	1	0	0	1	1	1	1	1	1	1	0	1	0	1	0				3	3	1	5	5	4	4	5	4	4	5				1	1	2	3
17							1	1	1	1	0	1	1	1	1	1	1	1	1	0	1	1	1	1	1	1	0	0				1	2	2	5	5	2	4	4	4	4	5				1	2	2	3
18							0	1	1	1	0	1	1	0	0	0	1	1	1	0	1	1	1	1	1	1	1	0				4	2	2	5	3	5	4	2	5	2	5				1	2	2	3
19							1	1	1	1	0	0	1	1	0	1	1	1	1	1	1	1	1	1	0	0	1	0				1	2	2	5	4	5	5	5	5	3	5				1	2	2	2
20							1	1	1	1	1	1	0	1	1	1	1	1	1	0	1	0	0	0	0	0	1	1				1	2	2	5	5	5	5	3	5	4	5				1	2	2	2
21							0	1	1	1	1	1	1	1	1	1	1	1	1	1	1	1	1	1	1	1	1	0				4	2	2	5	4	2	2	3	4	4	5				2	2	2	1
22							0	1	1	1	1	1	1	1	1	1	1	1	1	0	1	1	1	1	1	0	0	0				1	2	2	5	3	4	5	4	4	2	4				1	1	2	2
23							0	1	1	1	0	1	1	1	0	1	1	1	0	1	1	1	1	0	1	0	1	0				0	2	2	4	3	2	4	3	4	4	5				1	2	2	1
24							0	1	1	1	0	1	1	1	0	1	1	1	0	1	1	1	1	1	1	1	1	1				1	2	2	5	4	3	4	3	4	4	5				1	2	2	1
25							0	1	1	1	0	1	1	1	1	1	1	1	0	1	0	1	1	1	1	0	1	1				1	2	2	5	1	4	4	5	4	4	5				1	3	2	3
26							1	1	1	1	0	1	1	1	1	1	1	1	0	0	0	1	0	1	0	0	0	0				1	2	2	5	1	1	2	4	1	2	5				1	2	3	2
27							0	1	1	0	1	1	1	1	0	1	1	1	1	1	1	1	0	1	1	0	1	0				0	2	2	5	4	3	1	2	5	3	4				1	2	1	1
28							0	1	1	1	0	1	0	1	0	1	1	1	0	1	1	1	1	1	1	1	1	1				1	2	2	5	3	4	2	2	2	2	5				1	2	2	1
29							1	1	1	1	0	0	1	1	0	1	1	1	1	0	1	0	0	1	1	1	0	1				1	2	2	5	5	5	5	5	5	5	5				1	2	2	2
30							0	1	1	1	1	0	1	1	0	0	1	1	1	1	1	1	1	0	1	0	1	1				0	0	0	5	5	4	4	5	4	4	5				1	1	2	3
31							1	1	1	1	1	1	1	1	0	1	1	1	1	0	1	0	0	1	1	1	1	1				1	2	2	5	4	3	4	4	5	5	5				1	2	2	3
32							0	1	1	0	1	1	1	1	0	0	0	1	1	1	1	0	0	1	1	0	1	1				1	2	2	5	4	3	5	5	1	4	5				1	2	2	3
33							0	1	1	1	0	1	1	1	1	1	1	0	1	0	1	1	1	0	1	0	1	0				1	2	2	5	4	5	4	2	4	4	5				1	2	2	3
34							1	0	1	1	1	1	0	1	0	1	1	1	1	0	1	1	1	1	1	0	0	0				1	2	2	5	4	3	3	5	4	4	2				1	2	3	3
35							1	1	1	1	1	0	1	1	0	1	1	1	0	0	1	1	1	1	1	1	1	1				1	2	2	5	4	4	4	2	1	5	5				1	3	2	1
36							1	1	1	1	1	1	1	1	1	1	1	1	1	0	1	1	1	1	1	1	1	1				1	2	2	5	4	2	2	4	5	5	5				1	2	2	3
37							0	1	1	1	1	0	1	1	1	0	0	1	0	1	1	1	1	1	1	0	1	1				1	2	2	5	3	4	4	4	5	5	5				1	2	2	1
38							0	1	1	1	1	1	1	1	0	1	1	1	1	1	1	1	1	1	1	0	1	1				1	2	2	4	4	3	4	3	5	4	4				1	3	3	1
39							0	1	1	1	1	1	1	1	0	1	1	1	1	0	1	1	1	1	1	0	1	1				1	2	2	5	4	4	4	4	4	4	3				1	2	1	3
40							0	1	1	1	1	1	1	1	0	1	1	1	1	0	1	1	0	1	1	0	1	1				1	2	2	5	4	5	5	4	3	3	4				1	2	2	1
41							1	1	1	1	1	1	1	1	1	1	1	1	1	1	1	1	1	1	1	1	1	0				1	2	2	5	4	4	4	4	4	4	4				1	2	1	2
42							1	1	1	1	1	1	1	1	0	1	1	1	1	0	1	1	1	1	1	0	1	1				1	2	2	3	1	2	5	3	4	4	5				1	2	2	3
43							1	1	1	1	1	1	1	1	0	1	1	1	1	0	1	1	0	1	1	0	1	1				4	2	2	3	1	2	4	2	2	2	4				3	2	2	3
44							1	1	1	1	0	1	1	1	1	1	1	1	1	0	1	1	0	1	1	0	1	1				4	2	2	5	3	3	3	4	4	4	4				1	2	2	3
45							1	1	1	1	0	1	1	1	1	1	1	1	1	0	1	1	0	1	1	0	1	1				4	2	2	5	3	3	3	4	4	4	4				1	2	2	3
																		NURSING
sno	age	mar_stat	ed_stat	ed_nurs	Fam_hist	ifyes_rel	knbc1	knbc2	knbc3_a	knbc3_b	knbc3_c	knbc3_d	knbc3_e	knbc3_f	knbc3_g	knbc3_h	Knbc3_i	knbc4_a	knbc4_b	knbc4_c	knbc4_d	knbc4_e	knbc4_f	knbc4_g	knbc4_h	knbc5	knbc6	knbc7	knbse1	knbse2	knbse_oth	knbse3	knbse4	knbse5	abse_1	abse_2	abse_3	abse_4	abse_5	abse_6	abse_7	abse_8	pbse1	pbse2	pbse3	pbse4_1	pbse4_2	pbse4_3	pbse4_4
1							0	1	1	1	0	0	1	1	1	1	1	1	1	1	1	1	1	1	1	0	1	0				1	2	2	5	1	1	1	5	1	1	5				1	2	2	3
2							0	0	1	1	1	1	1	1	0	0	1	1	1	1	1	0	1	0	0	1	1	0				2	1	2	3	4	1	3	4	2	2	4				1	1	2	1
3							0	1	0	0	1	1	1	0	1	1	1	1	1	0	1	1	0	1	1	1	1	0				1	4	1	5	3	5	5	5	4	4	4				1	2	2	3
4							0	1	1	0	1	1	1	1	0	0	1	1	0	0	1	0	1	1	1	0	1	0				1	2	2	5	2	2	4	2	4	4	5				1	2	2	1
5							0	1	1	1	0	1	1	1	0	1	1	1	1	1	1	1	1	1	1	0	1	0				1	2	2	5	5	4	4	2	4	4	5				1	2	2	2
6							0	1	1	1	0	0	1	0	0	1	1	1	1	0	0	1	0	1	1	0	1	0				1	2	2	5	4	4	3	3	2	2	5				1	2	2	1
7							0	1	0	1	0	0	1	1	1	1	1	1	0	0	0	0	0	0	0	0	1	0				1	2	2	4	4	3	2	3	4	4	5				1	2	2	3
8							0	1	1	0	0	0	1	0	0	1	1	1	1	0	1	0	1	1	1	0	1	0				4	2	3	4	3	2	4	4	4	4	4				1	2	2	3
9							0	1	1	1	1	1	1	1	1	1	1	1	1	0	1	1	0	1	0	1	1	1				4	2	4	5	4	2	2	3	4	4	5				2	2	2	1
10							0	1	1	0	0	1	1	1	1	1	1	1	1	0	1	1	1	1	1	1	0	0				1	2	2	4	4	2	2	5	3	3	4				1	2	2	1
11							1	1	1	1	1	1	1	1	1	1	1	1	1	0	1	1	0	1	1	1	0	0				1	2	2	5	5	5	5	2	4	4	5				1	3	3	3
12							0	1	1	0	0	1	0	1	0	1	1	1	1	1	1	0	0	1	1	0	0	0				1	2	2	5	4	2	3	4	4	4	4				1	2	2	1
13							0	1	1	1	1	1	1	0	0	0	1	1	1	1	0	0	0	1	1	1	1	0				0	2	0	5	4	4	4	3	4	4	5				1	1	1	1
14							1	1	1	1	0	0	1	0	0	0	1	1	1	1	1	1	1	0	1	0	0	0				1	2	2	5	3	3	3	2	4	4	4				1	2	2	3
15							0	1	1	1	1	1	1	0	0	1	1	1	1	1	0	0	0	1	1	1	1	1				0	2	2	5	4	4	4	2	4	4	5				1	1	2	3
16							0	1	1	0	0	0	1	1	1	1	1	1	1	1	0	0	0	1	1	1	0	0				4	2	2	5	4	4	3	3	4	4	4				1	3	2	3
17							0	1	1	0	0	0	1	0	1	0	1	1	1	1	0	0	1	1	1	1	1	0				4	2	2	5	3	3	3	2	4	3	3				1	3	2	3
18							0	1	1	1	1	1	1	1	0	1	1	1	1	1	0	0	0	1	1	1	1	0				4	2	2	5	4	3	3	3	4	4	4				3	3	2	3
19							0	0	1	1	0	0	1	0	0	0	1	0	0	0	1	0	0	1	1	1	0	0				1	4	1	5	1	3	3	3	3	3	3				3	3	2	1
20							0	0	1	0	1	0	1	1	1	1	1	1	0	0	0	0	0	1	1	1	1	0				3	2	2	4	4	2	2	4	3	3	4				1	1	3	2
21							0	1	1	1	0	1	1	1	0	1	1	1	0	0	0	1	1	1	1	0	0	0				1	2	2	4	1	2	3	4	3	4	4				1	1	3	2
22							0	0	1	0	1	0	0	1	1	1	1	1	0	1	1	0	1	1	1	1	1	0				4	2	2	5	4	2	2	4	2	2	4				1	2	1	2
23							0	1	1	0	0	0	1	1	0	1	1	1	1	1	1	1	1	0	1	1	1	0				1	2	2	4	4	3	4	2	2	2	4				1	2	2	3
24							0	1	1	0	0	0	1	0	1	1	1	1	0	1	0	1	1	0	0	0	0	0				1	2	2	5	4	4	4	2	4	4	5				1	2	2	3
25							1	0	0	0	1	0	1	0	1	0	1	0	1	1	1	1	1	0	0	0	1	0				2	2	2	5	4	3	2	2	1	3	5				1	2	2	3
26							0	0	1	1	1	1	0	0	0	0	1	0	0	0	0	1	1	1	1	0	1	0				1	2	2	4	4	2	2	4	2	2	4				2	2	2	1
27							0	0	0	0	0	1	0	0	1	1	0	1	1	0	0	1	0	0	0	0	0	0				1	2	2	5	4	4	1	3	3	4	4				1	2	2	3
28							0	0	1	1	1	1	1	1	0	0	1	1	1	1	1	0	1	0	0	1	1	0				2	1	2	3	4	2	3	4	2	2	4				1	1	2	1
29							0	1	0	0	1	1	1	0	1	1	1	1	1	0	1	1	0	1	1	1	1	0				1	2	2	5	3	4	3	3	4	3	4				1	3	2	2
30							0	1	1	1	1	1	1	0	0	0	1	1	1	1	0	0	0	1	1	1	1	0				1	2	0	5	4	4	4	3	4	4	5				1	2	1	1
31							1	1	1	1	0	0	1	0	0	0	1	1	1	1	1	1	1	0	1	0	0	0				1	2	2	5	3	3	3	2	4	4	4				1	2	2	3
32							0	1	1	1	1	1	1	0	0	1	1	1	1	1	0	0	0	1	1	1	1	1				1	2	2	4	4	3	4	2	4	4	4				1	2	2	3
33							0	1	1	0	0	0	1	1	1	1	1	1	1	1	0	0	0	1	1	1	1	1				1	2	2	5	3	4	3	3	5	3	5				1	3	2	2
34							0	0	1	0	1	0	1	1	1	1	1	1	0	0	0	0	0	1	1	1	1	0				1	2	2	5	4	4	3	3	2	2	5				1	2	2	1
35							0	1	1	1	0	1	1	1	0	1	1	1	0	0	0	1	1	1	1	0	0	0				2	1	2	3	4	2	3	4	2	2	4				1	1	2	1
36							0	0	1	0	1	0	0	1	1	1	1	1	0	1	1	0	1	1	1	1	1	0				0	2	0	5	4	4	4	3	4	4	5				1	1	1	1
38							0	1	1	0	0	0	1	1	0	1	1	1	1	1	1	1	1	0	1	1	1	0				0	2	2	5	4	4	4	2	4	4	5				1	1	2	3
39							0	1	1	0	0	0	1	1	1	1	1	1	1	1	0	0	0	1	1	1	0	0				4	2	2	5	4	4	3	3	4	4	4				1	3	2	1
40							0	1	1	0	0	0	1	0	1	0	1	1	1	1	0	0	1	1	1	1	1	0				4	2	2	5	3	3	3	2	4	3	3				1	3	2	3
												After activity
sno	age	mar_stat	ed_stat	ed_nurs	Fam_hist	ifyes_rel	knbc1	knbc2	knbc3_a	knbc3_b	knbc3_c	knbc3_d	knbc3_e	knbc3_f	knbc3_g	knbc3_h	Knbc3_i	knbc4_a	knbc4_b	knbc4_c	knbc4_d	knbc4_e	knbc4_f	knbc4_g	knbc4_h	knbc5	knbc6	knbc7	knbse1	knbse2	knbse_oth	knbse3	knbse4	knbse5	abse_1	abse_2	abse_3	abse_4	abse_5	abse_6	abse_7	abse_8	pbse1	pbse2	pbse3	pbse4_1	pbse4_2	pbse4_3	pbse4_4
1							1	1	1	1	1	1	1	1	1	1	1	1	1	0	1	0	1	1	1	0	1	1				1	2	2	5	3	3	3	5	1	5	5				1	2	2	2
2							0	0	1	1	0	0	1	1	1	1	0	1	1	1	1	1	0	1	1	0	1	0				3	2	2	5	5	5	5	4	4	5	5				1	2	2	2
3							0	1	1	1	1	0	1	1	1	1	0	1	1	0	1	1	1	1	1	0	1	0				1	2	2	3	3	2	2	3	3	2	5				2	2	2	2
4							0	1	1	0	1	0	1	1	0	1	1	1	1	0	1	0	0	1	1	0	1	1				1	2	2	5	5	4	4	3	4	4	5				1	2	2	2
5							1	1	1	1	1	0	1	1	1	1	1	1	1	1	1	0	1	1	1	0	1	0				1	2	2	5	3	3	2	2	4	4	4				1	2	2	3
6							1	1	1	1	1	1	1	1	1	1	1	1	1	1	1	1	1	1	1	0	1	1				1	2	2	5	4	4	3	5	4	4	5				2	2	2	2
7							0	0	1	1	0	1	1	1	0	1	1	1	1	0	1	0	0	1	1	1	1	1				1	2	2	5	1	3	3	3	3	4	4				1	2	2	2
8							0	1	1	1	1	1	1	1	1	1	1	1	1	0	1	0	1	1	1	1	1	0				1	2	2	5	5	5	5	4	4	4	5				1	2	2	2
9							1	1	1	1	0	1	1	1	1	1	1	1	1	1	1	0	1	1	1	1	1	0				1	2	2	5	1	3	1	2	2	2	5				1	2	2	2
10							0	1	1	1	1	1	0	1	0	0	1	1	1	0	1	0	0	1	1	0	1	0				1	2	2	3	4	2	1	4	2	2	5				1	2	1	2
11							0	1	1	1	1	1	1	1	0	1	1	1	1	0	1	0	1	1	1	1	1	0				1	2	2	5	1	1	3	5	2	4	5				1	2	2	2
12							0	1	0	1	0	1	1	1	1	0	1	1	1	0	1	0	1	1	1	0	1	1				1	2	2	5	5	5	5	4	5	5	5				1	3	2	2
13							1	1	1	1	1	1	1	1	1	1	1	1	0	1	1	1	1	1	1	0	0	1				1	2	2	5	4	4	3	4	4	4	4				1	2	2	2
14							1	1	1	1	0	0	1	0	1	1	1	1	1	1	1	1	1	1	1	0	0	0				1	2	2	5	5	4	5	4	5	2	5				1	2	2	2
15							0	0	1	0	1	1	1	1	1	1	1	1	1	0	1	0	1	0	0	0	1	0				1	2	2	5	4	3	5	3	3	4	5				1	2	2	3
16							1	1	1	1	1	1	1	1	1	1	1	1	1	1	1	1	1	1	1	1	1	0				1	2	2	5	4	4	2	4	3	4	4				1	2	2	2
17							0	1	1	1	1	0	1	0	1	1	1	1	1	0	1	0	1	1	1	0	1	1				1	2	2	5	4	4	5	4	3	4	5				1	2	1	1
18							1	1	1	1	0	0	1	1	1	1	1	1	1	0	1	0	0	1	1	1	1	1				1	2	2	5	4	5	4	4	3	4	4				1	2	2	2
19							1	1	0	1	1	0	1	1	1	1	1	1	0	1	1	0	0	1	1	0	1	1				1	2	2	5	3	3	2	5	3	4	5				1	2	2	3
20							1	1	1	1	1	1	0	1	0	1	1	1	0	1	1	0	0	1	1	1	1	1				1	2	2	5	4	4	5	3	4	4	5				1	2	2	2
21							1	1	1	1	0	1	1	1	0	0	1	1	1	0	1	0	1	1	1	1	1	1				1	2	2	5	5	4	4	3	4	4	5				1	2	2	2
22							0	1	1	1	1	0	0	1	0	0	1	1	1	0	1	0	1	1	1	0	1	1				1	2	2	5	4	2	4	4	4	3	4				1	2	2	3
23							0	1	1	1	1	1	1	1	1	1	1	1	1	1	1	0	1	1	1	0	1	1				1	2	2	5	4	4	4	2	4	4	5				1	2	2	2
24							1	1	1	1	1	1	1	1	0	1	1	1	1	0	1	0	0	1	1	0	1	1				1	2	2	3	4	4	4	5	5	5	4				1	2	2	2
25							1	1	1	1	1	1	0	1	1	1	1	1	1	0	1	0	1	1	1	1	1	0				1	2	2	5	4	4	4	1	5	5	5				1	2	2	2
26							1	1	1	1	1	1	1	1	0	1	1	1	1	0	1	0	0	1	1	1	1	1				1	2	2	5	4	1	3	4	4	4	5				1	2	2	3
27							0	1	0	0	0	1	0	1	1	1	1	1	1	0	1	1	1	1	1	1	1	1				1	2	2	5	5	5	4	2	1	5	5				1	2	1	1
28							0	1	1	1	1	1	1	1	1	1	1	1	0	0	1	1	0	1	1	0	1	0				1	2	2	5	3	5	4	3	4	4	5				1	2	2	3
29							0	1	1	0	0	0	1	1	1	1	1	1	1	0	1	0	0	1	1	0	1	1				3	2	2	4	4	4	3	3	2	2	4				1	2	2	1
30							1	1	1	1	0	1	1	1	1	1	1	1	0	0	1	0	0	1	1	0	1	1				1	2	2	5	4	4	3	3	2	2	4				1	2	2	1
31							1	1	1	1	1	1	1	1	1	1	1	1	1	1	1	1	1	1	1	0	1	1				1	2	2	5	4	3	4	4	1	4	5				1	2	2	3
32							0	1	1	0	1	1	0	1	1	1	1	1	1	1	1	1	1	1	1	0	1	0				1	2	2	5	4	4	4	4	4	4	4				1	2	2	2
33							0	1	1	1	1	1	1	1	0	1	1	1	1	0	1	0	1	1	1	1	1	1				1	2	2	4	4	4	4	4	4	4	4				1	2	2	1
34							0	1	1	1	1	1	1	1	0	1	1	1	1	0	1	0	1	1	1	1	1	1				1	2	2	5	3	4	4	4	4	4	5				1	2	2	1
35							0	1	1	1	1	1	1	1	1	1	1	1	1	0	1	0	1	1	1	1	1	1				1	2	2	5	4	2	2	1	4	4	5				1	2	2	1
36							0	1	1	1	1	0	1	1	1	1	0	1	1	0	1	1	1	1	1	0	1	0				1	2	2	5	4	4	5	4	3	4	5				1	2	1	1
37							0	1	1	1	1	1	1	1	0	1	1	1	1	0	1	0	1	1	1	1	1	0				1	2	2	5	4	5	4	4	3	4	4				1	2	2	2
38							1	1	1	1	1	0	1	1	1	1	1	1	1	1	1	0	1	1	1	0	1	0				1	2	2	5	3	3	4	5	3	4	5				1	2	2	3
39							1	1	1	1	0	1	1	1	1	1	1	1	1	1	1	0	1	1	1	1	1	0				1	2	2	5	4	4	5	3	4	4	5				1	2	2	2
40							1	1	1	1	1	1	1	1	1	1	1	1	0	1	1	1	1	1	1	0	0	1				1	2	2	5	1	4	4	3	4	4	5				1	2	2	2
41							1	1	1	1	1	1	1	1	0	1	1	1	1	0	1	0	0	1	1	1	1	1				1	2	2	5	2	2	4	2	4	3	4				1	2	2	3
42							0	1	1	1	1	1	1	1	1	1	1	1	1	0	1	1	1	1	1	0	0	0				1	2	2	5	5	5	1	4	4	4	3				1	2	2	2
43							1	1	1	1	1	1	1	1	1	1	1	1	1	0	1	0	0	1	1	1	1	1				1	2	2	1	5	4	5	5	3	3	5				1	2	2	2
44							0	1	1	1	1	1	1	1	1	1	0	1	0	1	1	1	1	1	1	1	1	1				4	2	2	1	5	5	5	4	4	4	5				1	2	2	2
45							1	1	1	1	1	1	1	1	1	1	1	1	1	0	1	0	0	1	1	1	1	1				1	2	2	1	5	4	5	5	3	3	5				1	2	2	2
												NURSING
sno	age	mar_stat	ed_stat	ed_nurs	Fam_hist	ifyes_rel	knbc1	knbc2	knbc3_a	knbc3_b	knbc3_c	knbc3_d	knbc3_e	knbc3_f	knbc3_g	knbc3_h	Knbc3_i	knbc4_a	knbc4_b	knbc4_c	knbc4_d	knbc4_e	knbc4_f	knbc4_g	knbc4_h	knbc5	knbc6	knbc7	knbse1	knbse2	knbse_oth	knbse3	knbse4	knbse5	abse_1	abse_2	abse_3	abse_4	abse_5	abse_6	abse_7	abse_8	pbse1	pbse2	pbse3	pbse4_1	pbse4_2	pbse4_3	pbse4_4
1							0	1	1	0	0	1	1	1	0	0	1	1	1	1	1	0	1	1	1	0	1	0				0	2	2	5	3	3	4	4	4	3	4				1	2	2	3
2							1	0	1	1	1	0	1	1	0	0	1	1	1	1	1	1	1	1	1	0	1	0				1	2	2	5	4	1	1	3	1	1	5				1	2	2	3
3							1	1	1	1	1	0	1	1	0	0	1	1	1	1	1	1	1	1	1	0	1	0				1	2	2	4	4	2	2	5	2	1	4				1	2	2	2
4							0	1	1	1	0	1	1	0	0	0	1	1	0	1	1	1	1	1	1	0	0	0				1	2	2	5	4	4	4	3	5	4	5				1	2	2	3
5							1	1	1	0	1	1	1	1	0	0	1	1	1	1	1	1	1	1	1	0	1	0				1	2	2	5	3	4	4	3	4	4	5				1	2	2	3
6							0	0	1	0	0	1	1	1	0	0	1	1	1	1	1	1	0	0	1	0	1	0				0	2	0	5	1	1	1	4	1	2	5				1	1	1	2
7							0	1	1	1	0	1	1	1	0	0	1	1	1	0	1	0	0	1	1	0	1	0				1	2	2	5	1	2	1	4	2	1	4				1	2	2	2
8							0	1	1	1	1	1	1	1	1	1	1	1	1	1	1	0	0	1	1	0	1	0				1	2	2	5	3	4	4	4	2	4	5				1	2	2	2
9							0	1	1	1	1	0	1	0	1	1	1	1	1	1	0	1	1	1	1	0	0	0				1	2	2	5	4	2	2	4	3	3	3				1	2	2	2
10							0	0	1	1	1	0	1	0	0	1	1	1	0	0	1	0	0	0	0	0	1	0				0	2	0	5	1	2	2	4	2	5	5				1	2	2	2
11							0	1	1	1	1	1	0	1	0	0	1	1	1	1	1	0	0	1	1	0	1	0				1	2	2	4	4	2	2	4	2	2	4				1	1	1	1
12							0	1	1	1	1	0	1	1	1	0	1	1	1	0	1	1	1	0	1	1	1	1				1	2	2	5	4	4	4	5	3	2	5				1	2	1	2
13							1	1	1	1	0	1	1	0	1	1	1	0	1	1	1	0	1	0	1	1	1	0				1	2	2	5	3	4	4	2	4	4	4				1	1	2	3
14							1	1	1	1	0	1	1	1	1	1	1	1	0	1	1	1	1	1	1	0	1	0				1	2	2	4	3	4	4	2	4	4	4				1	1	2	3
15							0	1	1	1	0	0	1	0	0	1	1	1	1	1	1	1	1	1	1	1	1	0				1	2	2	5	4	4	4	5	2	3	5				1	3	1	1
16							0	1	1	1	1	0	1	0	1	0	1	1	1	1	1	1	1	1	1	1	0	0				4	2	2	5	5	4	3	5	1	1	5				1	2	2	2
17							0	1	1	1	1	1	0	1	0	0	1	1	1	0	1	0	1	1	1	1	1	0				1	2	2	5	1	5	4	4	4	4	4				1	2	2	3
18							0	1	1	0	0	1	1	1	1	1	1	0	1	1	1	1	1	0	0	1	1	1				1	0	2	5	4	3	3	4	3	2	4				1	2	2	3
19							0	1	1	0	1	0	1	0	1	1	1	1	1	1	0	1	1	1	1	0	0	0				1	2	2	5	5	5	5	5	5	5	5				1	3	2	3
20							1	1	1	1	0	1	1	1	0	0	1	1	1	0	1	0	1	1	1	1	1	1				1	2	2	5	1	5	5	1	3	3	3				1	2	2	2
21							0	1	1	1	1	0	1	1	0	1	1	1	1	0	1	0	1	1	1	0	0	0				1	2	2	5	3	4	4	4	3	4	5				1	1	2	2
22							0	1	1	0	0	0	1	0	0	1	1	0	1	0	1	0	1	1	0	1	1	0				1	2	2	5	1	1	1	5	2	2	4				1	2	2	2
23							0	1	1	0	1	0	1	0	0	1	1	0	1	0	1	0	1	0	0	1	1	1				1	2	2	5	1	2	1	5	2	2	5				1	2	2	2
24							0	0	1	1	1	0	1	0	0	1	1	0	1	0	1	0	1	0	1	1	1	1				1	2	2	5	1	2	2	4	2	2	4				1	2	2	2
25							1	1	1	1	1	1	1	1	0	0	0	1	1	0	1	0	1	0	0	0	0	1				0	0	0	5	1	1	1	4	1	1	4				3	3	2	3
26							0	1	1	1	1	1	1	0	1	1	1	1	1	1	1	1	1	1	1	1	1	0				0	2	2	5	1	1	1	5	1	1	5				1	2	2	1
27							0	1	1	1	1	1	1	0	1	1	1	1	1	1	1	0	0	1	1	0	1	0				0	2	1	2	3	3	2	4	2	4	5				1	2	2	3
28							0	1	1	0	0	1	1	1	0	0	1	1	1	1	1	0	1	1	1	0	1	0				1	2	2	5	3	4	4	4	2	4	5				1	2	2	2
29							1	1	1	1	1	0	1	1	0	0	1	1	1	1	1	1	1	1	1	0	1	0				1	2	2	5	4	2	2	4	3	3	3				1	2	2	2
30							0	1	1	1	0	1	1	1	0	0	1	1	1	0	1	0	0	1	1	0	1	0				0	2	0	5	1	2	2	4	2	5	5				1	2	2	2
31							0	1	1	1	1	0	1	0	1	1	1	1	1	1	0	1	1	1	1	0	0	0				1	2	2	5	4	4	4	5	2	3	5				1	3	1	1
32							0	1	1	1	1	1	0	1	0	0	1	1	1	1	1	0	0	1	1	0	1	0				4	2	2	5	5	4	3	5	1	1	5				1	2	2	2
33							0	1	1	1	0	0	1	0	0	1	1	1	1	1	1	1	1	1	1	1	1	0				1	2	2	5	1	5	4	2	4	4	4				1	2	2	3
34							1	1	1	1	0	1	1	1	0	0	1	1	1	0	1	0	1	1	1	1	1	1				1	0	2	5	4	3	3	4	3	2	4				1	2	2	3
34							0	0	1	1	1	0	1	0	0	1	1	0	1	0	1	0	1	0	1	1	1	1				1	2	2	5	5	5	5	5	5	5	5				1	3	2	3
35							1	1	1	1	0	1	1	0	1	1	1	0	1	1	1	0	1	0	1	1	1	0				1	2	2	5	5	5	5	1	3	3	3				1	2	2	2
36							0	1	1	1	0	0	1	0	0	1	1	1	1	1	1	1	1	1	1	1	1	0				1	2	2	5	3	4	4	4	3	4	5				1	1	2	2
37							0	1	1	0	1	0	1	0	1	1	1	1	1	1	0	1	1	1	1	0	0	0				1	2	2	5	5	1	1	5	2	2	4				1	2	2	2
38							0	1	1	1	1	0	1	0	1	0	1	1	1	1	1	0	1	1	1	1	0	0				1	2	2	5	4	4	2	4	3	3	3				1	2	2	2
39							0	1	1	0	0	0	1	1	1	1	1	1	1	1	0	0	0	1	1	1	1	1				1	2	2	5	3	4	3	3	4	3	4				1	3	2	2
40							0	1	1	0	0	1	1	1	1	1	1	1	1	1	1	0	1	1	1	1	0	0				1	2	2	5	4	4	2	5	3	3	4				1	2	2	1
[truncated: 2 more columns]
