# Supplementary material for: Female medical and nursing students’ knowledge, attitudes, and skills regarding breast self-examination in Oman: a comparison between pre- and post-training
Source: J Educ Eval Health Prof. 2020 Dec 1;17:37. doi: 10.3352/jeehp.2020.17.37 (PMC7803588; doi:10.3352/jeehp.2020.17.37)
Supplement: Supplementary file 2 [file jeehp-17-37-dataset2.xlsx]

## Sheet: Sheet1
																			PRETEST	RESPONSES
																			MEDICAL
q	age	mar_stat	ed_stat	ed_nurs	Fam_hist	ifyes_rel	knbc1	knbc2	knbc3_a	knbc3_b	knbc3_c	knbc3_d	knbc3_e	knbc3_f	knbc3_g	knbc3_h	Knbc3_i	knbc4_a	knbc4_b	knbc4_c	knbc4_d	knbc4_e	knbc4_f	knbc4_g	knbc4_h	knbc5	knbc6	knbc7	knbse1	knbse2	knbse_oth	knbse3	knbse4	knbse5	abse_1	abse_2	abse_3	abse_4	abse_5	abse_6	abse_7	abse_8	pbse1	pbse2	pbse3	pbse4_1	pbse4_2	pbse4_3	pbse4_4
1	22	2	4	0	0	0	0	0	0	1	0	1	1	1	1	1	1	1	0	1	0	1	1	1	1	0	1	0	1	1	0	1	2	2	5	2	1	1	1	3	1	5	2	0	1	1	2	3	1
2	22	2	4	0	2	0	1	1	0	0	0	0	1	1	0	1	1	1	1	1	1	1	1	1	1	1	1	0	1	3	0	2	2	1	4	5	5	3	4	2	1	5	1	1	0	2	2	3	1
3	22	2	4	0	2	0	0	1	1	1	1	0	1	1	0	1	1	1	1	0	1	0	1	1	1	1	0	0	2	0	0	0	0	0	5	4	3	3	5	4	2	5	2	0	3	1	3	2	1
4	22	2	4	0	2	0	0	0	1	1	0	1	1	1	0	1	1	1	0	1	1	0	1	0	1	0	0	0	1	3	0	1	2	2	5	2	5	4	3	4	2	3	2	0	3	1	2	3	2
5	22	2	4	0	2	0	0	1	1	0	0	0	1	1	0	1	1	1	1	1	1	1	1	1	1	0	1	0	1	1	0	1	2	2	4	2	3	4	4	2	2	4	2	0	3	1	1	2	2
6	22	2	4	0	2	0	0	0	1	0	0	0	1	1	0	1	1	1	1	0	1	1	1	1	1	0	1	0	1	0	college lecture1	1	2	1	5	1	5	1	4	1	1	3	2	0	3	1	2	3	2
7	20	2	4	0	2	0	0	1	1	1	1	0	1	1	1	0	1	1	1	0	1	0	0	1	1	0	1	1	1	1	0	1	2	2	5	2	2	3	3	2	4	2	2	0	4	1	2	3	3
8	22	2	4	0	2	0	1	1	1	0	1	0	1	1	0	1	0	1	1	1	1	0	0	1	1	0	1	1	1	3	0	1	2	2	5	5	5	5	3	4	4	5	1	2	0	1	2	2	3
9	22	2	4	0	2	0	0	0	1	0	1	1	1	0	0	1	1	1	1	1	1	0	1	1	1	0	1	0	1	5	0	3	3	4	4	4	5	3	4	4	3	4	2	0	3	1	2	2	1
10	22	2	4	0	2	0	0	0	1	0	0	0	1	1	1	1	1	1	1	1	0	1	0	1	1	0	1	0	1	2	0	1	2	2	5	2	5	5	4	5	4	5	2	0	4	2	1	2	1
11	22	2	4	0	2	0	1	0	0	1	0	0	0	1	1	1	0	1	0	0	1	0	1	1	1	0	0	0	1	1	0	1	2	2	5	4	5	5	4	3	3	5	1	2	0	1	2	3	3
12	22	2	4	0	2	0	0	0	1	0	0	0	1	0	0	1	0	1	0	0	0	1	1	1	1	0	0	0	1	3	0	2	3	4	5	5	5	5	1	2	2	4	2	0	4	1	1	2	2
13	22	2	4	0	2	0	0	0	1	1	0	0	1	1	1	1	0	1	1	0	0	1	1	1	1	0	0	0	1	3	0	1	2	1	5	2	2	3	2	4	4	5	2	0	4	1	2	2	1
14	22	2	4	0	2	0	0	0	1	1	0	1	1	1	1	1	1	1	1	0	0	1	1	1	1	0	1	0	1	3	0	1	2	1	5	2	5	4	5	3	5	5	2	0	1	1	2	3	1
15	22	2	4	0	2	0	1	1	1	1	0	0	1	1	0	0	1	1	1	1	1	0	1	1	1	0	0	0	1	3	0	2	2	2	4	5	5	4	4	2	3	5	1	1	0	2	2	3	1
16	22	2	4	0	2	0	0	0	1	0	1	1	1	1	0	1	1	1	1	0	1	0	1	1	1	1	0	0	2	0	0	0	0	0	5	4	3	3	4	4	2	4	2	0	3	2	3	2	1
17	22	2	4	0	2	0	0	0	1	0	0	1	1	1	1	1	1	1	1	1	1	0	0	0	1	0	1	0	1	4	0	1	2	1	5	2	4	4	3	4	4	3	2	0	3	1	2	3	2
18	22	2	4	0	2	0	0	0	1	1	0	0	1	1	0	1	1	1	1	1	1	1	1	1	1	0	1	0	1	1	0	1	2	1	4	2	3	5	3	2	4	4	2	0	3	1	1	1	2
19	22	2	4	0	2	0	0	1	1	1	0	0	1	1	0	1	1	1	1	1	1	1	0	1	1	0	0	0	1	3	0	1	2	1	5	1	5	2	4	1	1	3	2	0	3	1	2	3	2
20	22	2	4	0	2	0	0	0	1	0	1	0	1	1	0	1	1	1	1	0	0	1	0	1	1	0	1	0	1	1	0	1	2	1	5	2	2	2	3	2	4	4	2	0	4	1	3	3	3
21	21	2	3	0	2	0	0	1	1	0	1	1	1	1	0	1	1	0	1	1	1	1	1	1	1	0	0	0	2	0	0	0	0	0	5	1	4	4	3	3	2	5	2	0	4	1	2	2	1
22	21	2	3	0	2	0	0	1	1	0	0	0	1	0	0	1	1	1	1	1	0	0	0	0	1	0	0	0	1	4	0	3	3	2	5	4	5	5	4	3	5	5	1	1	0	2	2	2	3
23	21	2	3	0	1	Aunt	0	1	0	0	0	1	1	0	0	1	1	1	1	1	1	0	1	1	1	0	1	0	1	3	0	1	2	2	5	1	5	4	5	2	4	5	1	3	0	1	3	2	3
24	21	2	3	0	2	0	1	0	1	1	0	0	1	0	0	1	0	1	1	0	0	0	1	0	1	0	1	0	2	0	0	0	0	0	5	2	2	3	2	4	3	4	2	0	2	1	3	2	2
25	19	2	1	0	2	0	1	1	0	0	0	1	1	0	1	0	1	0	1	0	0	0	0	0	1	0	0	0	2	0	0	0	0	0	5	2	5	5	3	3	3	5	2	0	4	1	1	0	0
26	18	1	1	0	2	0	0	0	0	1	0	1	1	1	0	1	1	1	0	1	1	0	1	0	0	0	0	0	1	3	0	2	1	4	5	3	4	3	5	3	4	3	2	0	4	2	3	2	2
27	19	2	1	0	2	0	1	0	0	1	0	0	1	1	1	0	0	1	0	1	1	0	1	0	1	1	0	0	2	0	0	0	0	0	5	5	4	4	1	5	5	5	2	0	4	1	1	2	1
28	19	2	1	0	2	0	0	0	1	0	0	0	1	1	1	1	1	0	1	0	0	1	1	0	1	0	0	0	1	4	0	2	2	4	5	3	3	4	4	4	3	4	2	0	2	1	2	2	1
29	19	2	1	0	2	0	0	0	1	1	0	0	1	1	0	1	0	1	1	0	1	1	0	0	1	0	1	0	1	3	0	3	3	4	5	2	4	2	4	3	2	5	2	0	2	1	3	3	2
30	20	2	1	0	2	0	1	0	1	1	0	0	0	1	0	1	0	1	0	0	1	0	1	0	0	0	1	0	1	4	0	1	2	4	5	5	5	5	3	2	4	5	1	1	0	1	2	2	2
31	21	2	3	0	2	0	0	0	1	0	0	1	1	1	0	1	1	1	1	1	1	0	0	1	1	1	1	0	2	0	0	0	0	0	5	3	3	3	3	3	4	4	2	0	4	1	3	2	2
32	22	2	3	0	2	0	0	0	0	0	0	1	0	0	0	1	1	1	0	1	1	0	0	1	1	1	0	0	1	3	tv shows	2	3	2	5	2	2	2	4	3	4	5	2	0	4	1	2	1	2
33	20	2	4	0	1	aunt	0	1	1	1	0	0	0	1	0	1	0	1	1	0	1	0	1	1	1	0	1	0	1	3	0	1	2	4	5	5	5	4	5	3	4	5	1	4	0	1	2	2	1
34	21	2	4	0	2	0	0	0	1	1	0	1	0	0	0	1	1	0	1	0	0	0	1	1	1	1	0	0	1	3	0	1	2	2	5	3	2	2	5	1	2	5	1	1	0	1	1	2	1
35	21	2	3	0	2	0	0	0	0	0	1	0	1	1	0	1	0	1	1	1	1	0	1	1	1	1	0	0	1	5	social media	1	3	4	5	2	4	5	3	4	3	4	1	3	0	1	3	1	2
36	23	2	3	0	2	0	0	0	1	0	0	0	1	1	0	1	1	1	1	1	1	1	0	1	1	0	0	0	2	0	0	0	0	0	5	5	5	5	1	3	5	5	2	1	0	1	3	2	2
37	19	2	1	0	2	0	1	1	0	0	1	0	1	1	0	1	0	1	1	1	1	0	1	0	0	0	1	0	2	0	0	0	0	0	5	4	5	5	3	4	4	5	2	0	3	1	0	0	0
38	21	2	3	0	1	0	0	1	1	0	0	0	1	0	0	1	1	1	1	0	1	1	1	0	0	0	1	0	2	0	0	0	0	0	5	2	5	3	3	4	2	5	2	0	2	1	3	2	1
39	18	2	1	0	1	Aunt	1	1	1	0	1	0	1	0	0	0	0	1	1	0	0	0	0	0	1	0	0	0	1	1	0	1	2	2	5	4	5	5	2	3	4	5	1	2	0	1	2	2	3
40	19	2	1	0	2	0	1	0	1	0	0	1	1	1	1	0	1	1	0	0	0	1	1	0	1	1	0	0	1	1	0	2	2	2	5	5	5	5	5	4	4	5	2	0	4	1	0	0	2
41	22	2	4	0	2	0	0	0	1	1	0	0	1	1	0	1	1	1	1	1	0	1	0	0	1	0	1	0	1	1	0	2	3	4	5	2	3	4	3	3	3	4	2	0	4	1	1	2	3
42	21	2	2	0	2	0	1	1	0	0	1	1	1	1	0	1	1	1	1	0	0	0	1	0	0	0	0	0	2	0	0	0	0	0	5	4	5	5	4	4	4	5	2	2	0	1	1	1	3
43	17	2	1	0	2	0	1	0	1	1	1	1	1	1	1	1	0	1	1	0	1	0	1	0	1	1	1	0	1	4	0	1	2	2	5	3	4	2	4	1	4	4	1	1	0	2	1	2	2
44	20	2	2	0	2	0	1	1	0	1	0	0	1	1	1	1	1	1	1	0	1	0	1	1	1	0	0	0	1	5	campaign	2	2	4	5	4	3	4	5	5	5	5	1	3	0	0	1	2	3
45	20	2	3	0	2	0	1	1	1	1	0	0	1	1	0	1	0	1	1	1	1	0	1	1	0	0	1	1	2	0	0	0	0	0	4	2	3	1	3	3	3	5	2	0	2	1	1	2	3
46	20	2	3	0	2	0	1	0	1	0	0	1	1	1	0	1	1	1	1	0	0	0	1	0	0	0	0	0	1	4	0	1	2	2	5	3	3	4	4	4	4	5	2	0	4	2	1	3	3
47	21	2	4	0	1	cousin	1	0	1	1	0	0	1	0	1	1	0	1	1	0	1	1	1	0	1	0	1	0	1	5	0	1	2	2	5	2	2	1	2	2	2	5	2	4	0	1	2	2	3
48	20	2	4	0	2	0	1	0	1	1	0	0	1	0	0	1	0	1	0	0	0	1	0	1	1	0	0	0	2	0	0	0	0	0	5	3	1	1	2	2	2	5	2	0	4	1	3	1	2
49	20	2	1	0	1	Aunt	0	0	1	0	0	0	1	0	0	1	0	1	1	1	1	0	1	0	0	0	0	1	4	0	0	1	2	4	5	4	5	4	3	4	4	5	2	0	0	1	2	2	1
50	20	2	2	0	1	aunt	0	0	1	1	0	0	1	1	0	1	0	1	0	0	0	1	0	1	0	0	0	0	1	4	0	1	4	2	5	4	3	4	4	4	3	5	1	4	0	1	2	2	1
51	20	2	2	0	2	0	0	0	1	0	0	0	1	0	1	1	1	1	0	1	1	1	1	0	0	1	0	0	2	0	0	0	0	0	5	3	3	4	2	3	3	5	2	0	4	1	2	3	1
11th 53	22	2	4	0	2	0	1	0	1	0	0	1	1	1	0	1	1	1	1	0	0	1	1	1	1	0	1	0	1	1	0	1	2	2	5	3	3	4	2	3	4	5	1	2	0	2	3	1	2
54	22	2	4	0	2	0	0	0	1	0	0	1	1	1	1	0	0	1	1	1	1	1	1	1	1	0	0	0	1	1	0	4	2	2	5	3	5	5	3	1	2	1	1	2	0	1	2	1	1
55	22	1	4	0	2	0	0	1	1	0	0	0	1	1	0	1	0	1	1	0	1	0	0	1	1	0	1	0	1	2	0	1	2	2	5	3	5	5	4	3	2	5	1	2	0	1	2	2	3
56	23	2	4	0	2	0	0	1	1	0	0	0	1	1	0	1	1	0	1	0	0	0	1	1	1	1	0	0	1	2	0	1	2	2	5	2	4	4	4	2	4	4	2	0	4	1	2	2	3
57	23	2	4	0	2	0	0	1	0	0	1	0	1	1	1	1	0	0	1	1	0	1	1	1	1	0	0	0	1	1	0	1	2	2	5	1	5	2	5	2	4	4	2	0	3	1	1	2	2
58	22	2	4	0	2	0	0	1	0	1	1	0	1	1	1	0	1	1	1	0	1	0	0	1	1	0	1	0	1	2	0	1	2	2	5	2	4	4	5	1	3	5	2	0	3	1	3	2	1
59	22	2	4	0	2	0	0	0	1	0	1	1	1	1	0	1	0	0	0	0	0	0	0	1	1	0	1	0	1	1	0	1	2	2	5	2	5	5	5	2	4	3	1	1	0	1	3	2	3
60	22	2	4	0	2	0	1	0	1	1	0	1	1	1	1	1	1	1	1	0	0	0	1	1	1	0	1	0	1	1	0	1	3	2	5	5	5	3	4	4	4	5	1	1	0	1	3	1	2
61	24	2	4	0	2	0	1	0	1	1	0	1	1	1	0	1	0	1	0	0	0	0	1	1	1	0	1	0	1	1	0	1	2	2	5	2	4	2	5	4	4	5	2	0	4	1	1	2	2
62	23	2	4	0	2	0	1	1	1	0	0	0	1	1	0	1	1	1	1	0	0	0	0	0	1	0	0	0	2	0	0	0	0	0	4	3	4	4	3	4	4	3	2	0	3	2	2	2	2
63	23	2	4	0	1	aunts	0	0	1	1	0	1	1	1	0	1	1	1	1	0	1	0	0	1	1	0	0	0	1	1	0	4	2	2	5	3	5	5	4	5	5	5	1	1	0	1	3	2	1
64	22	2	4	0	2	0	1	0	1	0	0	0	1	1	0	1	1	1	1	1	1	0	1	0	0	0	0	0	1	4	0	1	3	1	5	5	4	4	4	3	2	5	1	1	0	1	1	2	1
65	21	2	4	0	1	aunt	0	0	1	1	1	1	1	1	0	1	0	1	1	0	0	0	0	1	1	0	0	0	1	4	0	1	2	2	5	1	2	2	5	4	4	5	1	1	0	1	2	2	3
66	20	2	4	0	2	0	0	1	0	0	0	0	1	1	1	1	1	1	1	1	1	0	1	0	1	0	0	0	1	3	0	1	2	2	3	4	4	3	4	4	4	4	1	1	0	1	1	3	1
67	21	2	4	0	1	aunt	1	0	1	1	0	0	0	1	1	1	0	1	0	0	0	1	1	1	1	1	1	0	1	2	0	1	2	2	5	2	5	3	4	4	4	4	2	0	4	1	3	2	1
68	22	2	4	0	2	0	0	1	0	1	0	0	1	1	0	1	1	1	1	0	1	0	0	1	1	0	1	0	1	3	0	1	2	2	5	3	5	4	5	3	4	2	1	1	0	3	1	2	3
69	22	2	4	0	2	0	0	0	1	0	1	1	1	1	1	1	0	1	1	1	1	0	0	1	1	0	1	0	1	3	0	1	2	2	5	1	4	5	4	3	2	3	5	1	0	1	2	2	1
70	22	2	4	0	2	0	0	0	1	0	1	1	1	1	1	0	0	1	1	0	1	0	0	1	1	0	1	0	1	1	0	1	2	2	5	4	3	4	4	4	4	3	5	2	0	1	1	3	1
71	22	2	4	0	2	0	0	0	0	0	1	1	0	1	0	0	0	1	1	0	1	0	0	1	1	0	1	0	1	3	0	1	2	2	4	1	3	4	4	2	4	4	1	2	0	1	2	2	1
72	23	2	4	0	2	0	1	1	1	1	0	0	0	1	0	1	0	1	1	0	1	0	0	1	1	0	0	0	1	1	0	1	2	2	5	3	2	3	4	2	3	5	2	0	4	1	2	3	1
73	23	2	4	0	2	0	0	1	1	0	0	0	1	1	0	1	1	0	1	0	1	1	1	1	0	0	0	0	1	1	0	2	2	2	5	4	4	3	2	2	3	4	1	3	0	1	2	1	3
74	22	2	4	0	2	0	0	0	1	0	0	0	1	1	0	1	1	0	1	0	0	1	1	0	1	0	1	0	2	0	0	0	0	0	4	3	4	3	1	4	4	4	2	0	3	1	3	2	3
75	22	2	4	0	2	0	1	0	1	0	0	1	1	1	1	1	1	1	1	0	1	0	0	1	1	0	1	0	1	3	0	1	2	2	5	2	2	3	4	3	4	4	1	2	0	1	2	2	1
76	22	2	4	0	1	sister	1	0	1	0	1	1	1	1	1	1	0	1	1	1	1	0	0	0	1	0	0	0	1	4	0	1	2	2	5	2	2	2	2	4	4	5	1	4	0	1	2	2	1
77	21	2	4	0	2	0	0	1	1	1	1	0	0	1	0	1	1	1	1	1	1	0	0	1	1	0	1	0	1	1	0	1	2	2	5	3	2	4	4	4	4	4	1	2	0	2	2	2	3
78	22	2	4	0	2	0	0	0	0	1	1	0	1	1	0	0	0	0	1	0	0	0	0	0	1	0	1	0	1	1	0	1	2	2	5	2	3	2	2	4	1	4	2	0	4	1	3	2	3
79	22	2	4	0	2	0	1	1	1	0	1	0	1	1	1	1	0	1	1	0	0	0	1	1	1	0	1	0	1	1	0	1	2	2	5	2	4	4	3	2	4	5	2	0	4	3	3	2	1
80	22	2	4	0	1	grand mother	0	1	1	0	0	0	1	1	1	1	0	1	0	1	1	0	0	1	1	0	0	0	1	4	0	1	2	2	5	3	2	2	1	2	3	1	2	0	4	1	0	2	3
81	22	2	4	0	2	0	1	1	1	0	0	0	1	1	0	1	0	1	1	0	1	0	1	1	1	0	0	0	1	4	0	1	2	2	5	2	2	2	2	3	3	5	1	1	0	1	2	2	3
82	22	2	4	0	2	0	1	1	1	0	1	0	1	1	0	1	1	1	1	0	1	0	0	1	1	1	1	0	1	5	breast cancer event	1	2	2	5	4	3	4	4	2	2	5	2	0	3	1	2	2	2
83	22	2	4	0	2	0	0	0	0	1	0	0	1	0	0	1	0	1	1	1	1	0	0	1	1	0	1	0	1	2	0	4	3	2	5	3	3	4	4	4	4	5	1	3	0	2	2	2	3
84	21	2	4	0	2	0	0	0	0	0	1	0	1	1	1	1	0	1	0	0	0	0	0	1	1	0	0	0	1	2	0	4	2	2	5	3	4	5	2	2	5	5	1	2	0	1	2	2	3
85	23	2	5	0	2	0	0	1	1	0	0	1	1	1	0	1	0	1	1	0	1	0	0	1	1	1	0	1	1	3	0	1	2	2	5	2	1	3	4	1	1	5	1	3	0	1	2	2	3
86	25	1	4	0	2	0	0	0	1	0	1	1	1	1	0	1	1	1	1	0	1	0	0	1	1	0	1	0	1	4	0	1	2	2	5	4	4	4	4	4	4	5	2	1	0	2	2	2	1
87	25	2	4	0	2	0	0	1	1	1	0	0	1	1	0	0	1	1	1	0	1	0	0	1	1	0	0	0	1	1	0	1	2	2	5	1	4	4	4	4	2	4	2	0	3	1	3	1	1
88	24	2	4	0	2	0	0	0	1	0	0	0	1	1	0	0	0	1	0	0	1	1	0	0	1	0	1	0	1	3	0	2	2	2	4	2	4	4	4	4	4	2	2	0	2	1	2	2	2
89	20	2	2	0	1	aunt	0	0	1	1	0	0	1	1	0	1	0	1	0	0	0	1	0	1	0	0	0	0	1	4	0	1	4	2	5	4	3	4	4	4	3	5	1	4	0	1	2	2	1
90	20	2	2	0	2	0	0	0	1	0	0	0	1	0	1	1	1	1	0	1	1	1	1	0	0	1	0	0	2	0	0	0	0	0	5	3	3	4	4	3	3	5	2	0	4	1	2	3	1
													Nursing
sno	age	mar_stat	ed_stat	ed_nurs	Fam_hist	ifyes_rel	knbc1	knbc2	knbc3_a	knbc3_b	knbc3_c	knbc3_d	knbc3_e	knbc3_f	knbc3_g	knbc3_h	Knbc3_i	knbc4_a	knbc4_b	knbc4_c	knbc4_d	knbc4_e	knbc4_f	knbc4_g	knbc4_h	knbc5	knbc6	knbc7	knbse1	knbse2	knbse_oth	knbse3	knbse4	knbse5	abse_1	abse_2	abse_3	abse_4	abse_5	abse_6	abse_7	abse_8	pbse1	pbse2	pbse3	pbse4_1	pbse4_2	pbse4_3	pbse4_4
1	17	2	0	1	2	0	1	0	1	1	0	1	1	1	0	1	1	1	1	1	1	0	1	1	1	0	1	0	1	1	workshop	1	2	1	5	5	5	4	2	5	4	5	1	2	0	2	1	1	2
2	21	2	0	2	2	0	1	0	0	1	1	1	1	1	0	1	0	1	1	1	1	0	0	0	1	1	0	1	2	0	0	0	0	0	5	4	3	4	3	3	4	5	2	0	4	1	2	1	1
3	20	2	0	3	2	0	0	0	1	0	1	1	1	1	0	0	0	1	1	0	1	0	0	0	1	0	0	0	0	0	0	1	2	2	5	2	1	2	2	3	4	5	2	0	3	1	2	3	3
4	20	2	0	2	2	0	1	1	1	0	1	0	1	0	0	1	1	1	1	0	1	0	1	0	0	1	0	1	2	0	0	0	0	0	5	2	3	4	5	2	3	4	1	2	0	1	2	2	1
5	20	2	0	2	2	0	0	0	1	0	0	1	1	0	1	1	1	0	1	1	1	0	1	0	1	0	1	0	1	3	0	4	2	2	4	3	4	4	5	3	2	4	2	0	4	2	1	3	1
6	20	2	0	2	2	0	1	0	1	0	0	0	1	1	0	0	1	1	1	1	1	0	1	1	0	0	0	0	1	1	0	1	2	2	5	4	4	5	2	4	4	5	1	2	0	1	2	2	2
7	21	2	0	2	2	0	0	0	1	0	1	0	1	0	0	0	0	1	1	1	0	1	1	1	0	0	0	0	1	5	0	1	2	2	4	3	5	3	4	3	2	3	2	0	1	2	1	2	2
8	21	2	0	3	2	0	0	0	1	0	0	1	1	1	1	1	1	1	0	0	1	0	1	0	1	0	0	0	1	4	0	2	2	2	5	3	3	4	3	4	4	5	1	3	0	1	2	2	3
9	20	2	0	2	2	0	0	1	1	0	0	0	1	0	0	1	0	1	1	0	0	1	1	0	0	0	0	0	1	4	0	1	2	3	5	3	3	2	3	2	4	5	0	0	0	0	0	0	0
10	20	2	0	2	2	0	0	0	1	0	0	0	1	0	0	0	1	1	1	0	1	9	0	1	1	0	0	0	2	0	0	0	0	0	3	2	2	2	4	2	2	4	1	1	0	1	2	2	2
11	20	2	0	2	2	0	0	1	1	0	1	0	1	1	0	1	0	1	1	1	1	0	1	1	0	0	0	0	2	0	0	0	0	0	4	3	2	1	4	3	2	1	1	1	0	1	1	2	3
12	24	2	0	3	2	0	1	1	1	0	0	1	1	1	1	1	1	1	1	0	0	1	0	1	1	1	1	0	1	3	0	2	3	4	5	4	4	5	5	4	2	3	1	2	0	2	2	2	1
13	21	2	0	3	2	0	0	1	0	0	1	1	0	0	0	0	1	1	0	0	1	1	0	0	1	0	0	0	2	0	0	0	0	0	5	2	3	4	4	3	1	2	1	1	0	2	1	2	1
14	21	2	0	3	2	0	1	0	1	0	1	0	0	0	1	1	1	1	1	0	1	1	0	0	1	0	1	0	1	2	0	1	2	2	5	2	4	3	3	5	4	2	2	0	4	1	2	2	0
15	21	2	0	3	2	0	1	0	1	0	1	0	1	1	0	1	1	1	0	1	1	0	0	0	1	0	0	0	1	1	0	1	2	2	5	2	5	5	5	3	3	5	1	2	0	1	2	2	3
16	22	2	0	3	2	0	1	0	1	0	0	0	1	0	1	1	1	1	1	0	1	1	1	0	1	0	0	0	1	1	0	1	2	2	5	2	3	3	5	4	4	5	1	2	0	1	2	2	3
17	20	2	0	2	2	0	0	0	0	1	0	0	0	0	1	0	1	1	0	0	1	0	0	0	0	0	1	0	1	2	0	3	3	2	4	2	3	2	3	2	3	3	5	2	0	3	2	2	1
18	20	2	0	2	2	0	0	0	1	0	1	0	0	0	1	0	1	1	0	0	0	2	0	0	1	1	1	0	1	4	0	2	2	2	5	3	4	5	4	3	2	5	4	0	1	1	2	1	1
19	19	2	0	2	2	0	0	1	0	1	0	1	1	1	1	0	1	1	0	0	1	1	0	0	1	0	0	0	2	0	0	0	0	0	4	2	3	3	3	3	2	3	2	0	3	1	2	2	2
20	19	2	0	1	2	0	0	0	0	0	0	0	0	0	1	0	0	0	1	0	0	0	0	1	1	1	0	0	1	0	workshop	4	2	2	5	3	3	2	5	3	3	4	2	0	3	1	2	2	1
21	19	2	0	1	2	0	0	0	0	0	0	0	0	0	0	0	1	0	0	1	0	0	0	1	1	1	0	0	1	1	0	1	3	2	5	4	3	4	4	3	4	5	2	0	4	1	2	2	1
22	19	2	0	1	2	0	0	0	0	0	0	1	1	0	1	0	0	0	1	0	0	0	0	1	1	1	0	0	1	1	0	4	2	2	5	4	4	5	3	2	3	5	2	0	3	1	2	2	1
23	20	2	0	1	2	0	0	0	1	0	1	0	1	1	1	0	1	1	1	1	1	0	0	1	1	0	1	0	1	1	0	3	2	2	5	2	2	4	4	3	4	4	1	2	0	1	2	2	1
24	19	2	0	1	2	0	0	1	1	0	1	0	1	0	0	0	0	1	0	0	0	0	0	0	1	1	0	0	1	1	0	1	2	2	5	3	3	4	3	4	3	4	1	2	0	1	2	1	2
25	19	2	0	1	2	0	1	0	1	0	0	0	0	1	0	1	1	1	1	0	1	0	1	0	1	0	1	0	1	1,2,3	0	1	2	2	5	2	4	5	2	3	2	5	1	2	0	1	2	3	3
26	19	2	0	1	2	0	0	1	1	0	0	0	0	1	0	0	1	1	0	0	0	0	0	0	0	0	1	0	1	1,2,4	0	1	2	2	5	3	2	2	4	3	2	5	1	2	0	1	2	3	3
27	19	2	0	2	2	0	0	0	1	0	0	0	0	0	0	0	0	0	0	0	1	0	0	0	0	0	1	0	1	1,2,3	0	4	2	2	5	5	5	4	4	4	2	4	2	0	4	1	0	0	0
28	19	2	0	1	2	0	1	1	0	1	1	0	0	0	0	0	0	0	1	0	0	0	0	0	0	0	0	0	1	5	lecture	2	2	2	2	4	3	3	3	2	2	5	1	2	0	1	2	1	3
29	19	2	0	1	2	0	1	0	0	0	0	0	0	0	0	0	1	1	1	1	1	0	0	1	0	0	0	0	1	4	0	1	2	4	5	2	2	4	3	2	3	2	1	2	0	1	2	1	2
30	19	2	0	1	2	0	0	0	1	0	0	0	0	0	0	0	1	1	1	1	1	0	0	0	0	0	1	0	1	1,2,3	0	4	2	2	5	5	5	4	4	4	2	4	2	0	4	1	0	0	0
31	19	2	0	1	2	0	0	0	1	0	0	0	1	1	0	0	1	1	1	0	0	0	0	1	1	0	1	0	1	1,2,3	0	1	2	2	5	2	3	3	2	4	3	3	2	0	2	1	3	3	2
32	19	2	0	1	2	0	1	0	0	0	0	0	0	0	0	0	1	1	1	0	0	0	0	0	1	0	0	0	1	1	0	1	2	2	5	2	4	3	2	2	3	2	2	0	2	1	2	2	3
33	19	2	0	1	2	0	0	0	1	0	0	1	1	0	0	0	1	1	1	1	1	1	1	0	1	0	0	1	1	1	0	1	2	2	5	2	4	1	2	2	4	5	2	0	2	1	2	2	3
34	19	2	0	1	2	0	0	1	0	0	1	1	1	0	0	0	1	1	1	1	1	1	1	0	1	0	0	1	1	1	0	1	2	2	4	3	2	1	2	2	2	3	2	0	2	1	2	2	3
35	19	2	0	1	2	0	0	1	0	0	0	0	0	0	0	0	1	0	0	0	0	0	0	0	1	0	0	0	2	0	0	2	3	2	4	2	2	1	3	2	3	3	2	0	4	2	2	2	1
36	20	2	0	1	2	0	1	0	0	1	0	1	1	1	0	0	1	1	1	1	1	0	1	1	1	0	4	1	0	1	0	1	2	2	5	4	2	4	4	3	3	1	2	0	4	1	1	2	3
37	20	2	0	3	2	0	0	1	0	1	0	1	1	1	0	0	0	0	0	0	1	0	0	1	0	0	0	0	1	3	0	1	2	2	5	3	4	2	4	4	4	5	2	0	4	1	2	2	3
38	20	2	0	3	2	0	0	1	0	1	1	0	0	0	0	0	0	0	1	1	1	0	0	0	0	0	0	0	1	3	0	1	2	2	5	4	4	4	4	4	4	5	2	0	3	1	2	2	3
39	20	2	0	2	2	0	0	0	1	0	1	0	0	0	0	0	1	1	0	0	0	0	0	1	1	0	1	0	1	4	0	3	2	2	5	4	5	5	5	3	5	5	2	0	4	1	1	2	3
40	20	2	0	2	2	0	0	0	1	1	0	0	0	0	0	0	1	1	1	0	1	0	0	0	0	0	0	0	2	0	0	0	0	0	5	3	2	1	5	3	3	4	2	0	4	1	3	2	2
41	21	2	0	2	2	0	0	1	1	1	0	0	0	1	0	0	1	1	1	0	1	0	0	0	0	0	0	0	2	0	0	0	0	0	5	2	2	1	4	3	3	4	2	0	4	1	3	2	2
42	20	2	0	1	2	0	0	0	0	0	1	1	0	0	0	0	0	1	1	1	1	0	0	0	1	0	0	0	2	0	0	0	0	0	5	2	3	4	4	4	4	5	2	0	4	2	2	3	1
43	20	2	0	1	2	0	1	0	1	0	1	1	1	0	0	0	0	1	1	1	1	0	0	1	0	1	0	0	1	4	0	4	2	2	5	3	4	4	4	4	4	5	1	2	0	1	1	1	3
44	20	2	0	1	2	0	1	0	1	0	1	1	0	1	0	0	1	0	1	0	1	0	0	0	1	0	0	0	1	4	0	1	2	4	5	2	2	2	4	3	3	4	2	0	4	1	3	1	2
45	20	2	0	2	2	0	0	0	1	0	1	0	0	0	0	0	1	0	1	0	1	0	0	0	1	0	0	0	2	0	0	0	0	0	5	2	2	2	4	3	3	4	2	0	4	3	1	1	2
46	20	2	0	2	2	0	1	1	1	0	0	0	0	0	0	0	1	0	1	0	1	0	0	1	1	0	0	0	1	1	0	1	2	2	5	2	2	2	4	3	3	4	2	0	4	1	3	3	3
47	21	2	0	2	2	0	1	0	1	0	1	1	1	0	0	0	1	0	1	0	1	0	0	1	0	0	0	0	1	4	0	1	2	4	5	2	2	2	3	3	3	4	2	0	4	1	3	3	3
48	20	2	0	2	2	0	1	0	1	0	0	1	1	0	0	0	0	1	1	0	1	0	0	0	0	0	1	0	1	4	0	1	2	4	5	2	3	4	5	3	4	5	1	1	0	3	2	2	3
49	20	2	0	2	2	0	1	0	1	0	0	1	0	1	0	0	0	1	0	1	0	0	0	0	0	0	0	0	1	4	0	1	3	4	5	2	3	4	5	3	3	4	2	0	4	3	2	2	2
50	21	2	0	2	2	0	1	0	1	0	0	1	0	1	0	0	0	1	1	0	1	0	0	0	0	0	0	0	1	4	0	1	3	4	5	2	3	4	5	3	3	5	2	0	4	3	1	1	3
51	21	2	0	2	2	0	1	1	1	0	0	1	0	0	0	0	0	0	1	0	1	0	0	0	0	0	1	0	1	4	0	1	3	4	5	4	2	3	5	2	3	5	2	0	1	3	1	1	3
52	20	2	0	2	2	0	0	0	1	1	1	1	1	1	0	0	0	0	1	0	1	0	0	0	0	0	0	0	1	3	0	2	2	2	5	2	2	1	5	3	2	3	2	0	1	1	1	1	1
53	20	2	0	2	2	0	1	0	1	1	0	1	0	0	0	0	1	1	1	0	1	0	0	0	0	0	0	0	1	4	0	4	2	2	5	3	3	4	4	4	1	5	2	0	2	1	1	1	1
54	20	2	0	2	2	0	0	0	1	0	0	0	0	1	0	0	0	0	1	0	1	0	0	0	0	0	0	0	1	5	workshop	1	2	2	5	3	5	5	4	1	1	5	2	0	4	1	1	1	3
55	20	2	0	2	2	0	1	0	1	0	1	1	0	0	0	0	1	1	1	0	1	0	0	1	0	0	1	0	1	4	0	4	2	2	5	3	4	4	4	2	2	5	2	0	3	1	1	1	3
56	20	2	0	2	2	0	0	0	1	1	0	1	0	0	0	0	1	1	1	0	1	0	0	1	1	0	1	0	1	4	0	2	3	2	5	1	5	3	3	2	4	5	2	0	4	1	1	1	3
57	21	2	0	2	2	0	0	0	1	0	1	1	1	0	0	0	0	1	1	0	1	0	0	0	0	0	0	0	1	5	0	1	3	4	5	1	5	4	4	4	5	3	2	0	4	1	1	1	1
58	19	2	0	2	2	0	0	0	1	0	0	0	0	0	0	0	0	0	1	0	0	0	0	0	0	0	1	0	1	4	0	1	2	2	4	3	4	4	3	3	3	3	2	0	3	0	0	0	0
59	20	2	0	2	2	0	0	1	0	1	1	0	0	0	0	0	1	0	1	0	0	0	0	0	0	0	0	0	2	0	0	0	0	0	5	5	2	5	5	4	4	5	2	0	2	1	3	1	1
60	20	2	0	1	2	0	0	1	1	0	0	0	0	0	0	0	0	1	0	0	0	0	0	1	0	1	0	0	2	0	0	0	0	0	2	4	2	2	3	2	3	3	2	0	4	2	1	3	2
61	20	2	0	1	2	0	0	1	1	0	1	1	0	1	0	0	0	1	0	0	0	0	0	1	0	1	0	0	1	2	internet	2	1	3	4	2	4	3	2	2	3	4	1	3	0	1	3	1	1
62	19	2	0	1	2	0	0	0	0	0	0	0	0	0	0	0	1	0	1	0	0	0	0	0	1	0	0	0	2	0	0	0	0	0	4	3	3	2	2	3	3	2	2	0	4	1	1	1	3
63	19	2	0	1	2	0	0	0	0	0	0	0	0	0	0	0	1	1	1	0	0	0	0	1	1	0	0	0	2	0	0	0	0	0	2	3	4	2	3	4	4	2	2	0	3	1	1	1	3
64	19	2	0	1	2	0	0	0	1	0	1	0	0	0	0	0	1	1	0	0	0	0	0	0	1	0	0	0	2	0	0	0	0	0	4	1	3	1	4	3	2	3	2	0	2	1	3	1	3
65	20	2	0	2	2	0	0	0	1	0	0	1	0	0	0	0	1	1	0	0	1	0	0	0	1	1	0	0	1	4	0	4	2	2	5	2	4	5	5	4	4	4	2	0	4	1	1	3	1
66	19	2	0	1	2	0	0	0	1	0	0	1	0	0	0	0	1	1	1	0	0	0	0	1	0	0	1	0	1	1	0	1	2	2	1	5	2	4	2	2	2	4	1	2	0	1	1	2	1
67	20	2	0	2	2	0	0	1	1	0	0	1	0	0	0	0	0	1	1	1	1	0	0	0	1	0	0	0	1	3	0	1	2	4	5	2	2	4	5	2	2	5	2	0	4	1	3	1	1
68	19	2	0	2	2	0	0	0	1	1	1	0	0	0	0	0	1	1	1	0	0	0	0	1	0	0	0	0	2	0	0	0	0	0	5	3	2	5	5	1	1	5	2	0	3	2	1	1	3
69	20	2	0	2	2	0	0	0	1	0	1	0	0	0	0	0	1	1	0	0	0	0	0	1	1	0	1	0	1	4	0	3	2	2	5	4	5	5	5	3	5	5	2	0	4	1	1	2	3
70	20	2	0	2	2	0	0	0	1	1	0	0	0	0	0	0	1	1	1	0	1	0	0	0	0	0	0	0	2	0	0	0	0	0	5	3	2	1	5	3	3	4	2	0	4	1	3	2	2
71	21	2	0	2	2	0	0	1	1	1	0	0	0	1	0	0	1	1	1	0	1	0	0	0	0	0	0	0	2	0	0	0	0	0	5	2	2	1	4	3	3	4	2	0	4	1	3	2	2
72	20	2	0	1	2	0	0	0	0	0	1	1	0	0	0	0	0	1	1	1	1	0	0	0	1	0	0	0	2	0	0	0	0	0	5	2	3	4	4	4	4	5	2	0	4	2	2	3	1
73	20	2	0	1	2	0	1	0	1	0	1	1	1	0	0	0	0	1	1	1	1	0	0	1	0	1	0	0	1	4	0	4	2	2	5	3	2	2	2	2	2	1	1	2	0	1	1	1	3
74	20	2	0	1	2	0	1	0	1	0	1	1	0	1	0	0	1	0	1	0	1	0	0	0	1	0	0	0	1	4	0	1	2	4	5	2	2	2	4	3	3	4	2	0	4	1	3	1	2
75	20	2	0	2	2	0	0	0	1	0	1	0	0	0	0	0	1	0	1	0	1	0	0	0	1	0	0	0	2	0	0	0	0	0	5	2	2	2	4	3	3	4	2	0	4	3	1	1	2
76	20	2	0	2	2	0	1	1	1	0	0	0	0	0	0	0	1	0	1	0	1	0	0	1	1	0	0	0	1	1	0	1	2	2	5	2	2	2	4	3	3	4	2	0	4	1	3	3	3
77	21	2	0	2	2	0	1	0	1	0	1	1	1	0	0	0	1	0	1	0	1	0	0	1	0	0	0	0	1	4	0	1	2	4	5	2	2	2	3	3	3	4	2	0	4	1	3	3	3
78	20	2	0	2	2	0	1	0	1	0	0	1	1	0	0	0	0	1	1	0	1	0	0	0	0	0	1	0	1	4	0	1	2	4	5	2	3	4	5	3	4	5	1	1	0	3	2	2	3
79	20	2	0	2	2	0	1	0	1	0	0	1	0	1	0	0	0	1	0	1	0	0	0	0	0	0	0	0	1	4	0	1	3	4	5	2	3	4	5	3	3	4	2	0	4	3	2	2	2
80	21	2	0	2	2	0	1	0	1	0	0	1	0	1	0	0	0	1	1	0	1	0	0	0	0	0	0	0	1	4	0	1	3	4	5	2	3	4	5	3	3	5	2	0	4	3	1	1	3
[truncated: 2 more columns]
